# Supplementary material for: Pre-zygotic isolation in the macroalgal genus Fucus from four contact zones spanning 100–10 000 years: a tale of reinforcement?
Source: R Soc Open Sci. 2015 Feb 11;2(2):140538. doi: 10.1098/rsos.140538 (PMC4448814; doi:10.1098/rsos.140538)
Supplement: Genotypes for the Fucus contact zones [file rsos140538supp1.xls]

## Sheet: Sheet1
	F172	L38	L20	F4	B128	B113	A198	D39	L58	L94	Frubi
Iceland	159165	214214	155157	198220	171171	122130	155169	262286	143143	179179	200
Iceland	159171	214214	157157	192198	171185	112130	169169	262262	121143	158158	200
Iceland	159165	214214	157157	198198	171185	130130	155155	262262	143143	179179	200
Iceland	159165	214214	155157	198224	171185	124124	155169	262286	143143	179179	200
Iceland	159165	214214	157157	198220	171185	124124	155169	262286	143143	179179	200
Iceland	159165	214214	157157	198222	171171	130130	155169	262262	143143	179179	200
Iceland	159165	214214	157157	198198	171185	124124	155155	262262	143143	179179	200
Iceland	159165	214214	157157	198198	171171	124130	155155	262262	143143	179179	200
Iceland	159165	214214	157157	198222	171171	124130	155169	262262	143143	179179	200
Iceland	159159	214214	157157	192198	169171	130130	155169	262262	121143	179179	200
Iceland	159165	214214	157157	198198	171185	130130	169169	262262	143143	179179	200
Iceland	159159	214214	157157	198220	171171	130130	169169	262262	143143	179179	200
Iceland	159165	214214	155157	198198	171171	130130	155155	262262	143143	179179	200
Iceland	159159	214214	155157	198222	171171	130130	169169	262262	143143	179179	200
Iceland	159165	214214	155157	198222	171171	130130	155169	262286	121121	179179	200
Iceland	159159	214214	155157	198220	171185	126126	169169	262262	143143	179179	200
Iceland	159165	214214	157157	198198	171171	124130	155155	262262	143143	179179	200
Iceland	159165	214214	157157	198198	171171	122130	155155	262262	143143	179179	200
Iceland	159165	214214	157157	198198	171171	124130	155169	262262	143143	179179	200
Iceland	159165	214214	157157	198198	171171	124130	155169	262262	143143	179179	200
Iceland	159165	214214	157157	198222	171171	124124	169169	262262	145145	179179	200
Iceland	159165	214214	157157	198198	171171	122130	155169	262286	143143	179179	200
Iceland	159165	214214	155157	198220	171171	130130	169169	262262	143143	179179	200
Iceland	159159	214214	157157	198198	171171	130130	155169	262262	143143	179179	200
Iceland	159171	214214	157157	192222	169171	112124	169169	262262	121121	158179	200
Iceland	159159	214214	155157	198198	171185	130130	155169	262286	143143	179179	200
Iceland	159165	214214	155157	222222	171171	130130	155155	262262	143143	179179	200
Iceland	159165	214214	157157	198198	171171	130130	169169	262286	143143	179179	200
Iceland	159165	214214	157157	220220	171171	130130	155155	262262	143143	179179	200
Iceland	159159	214214	155157	198198	185185	130130	155169	262262	143143	179179	200
Iceland	159165	214214	155157	198220	171185	130130	155169	262262	143143	179179	200
Iceland	159165	214214	155157	198220	171171	124130	169169	262286	143143	179179	200
Iceland	159159	214214	157157	198198	171171	130130	155169	262262	143143	179179	200
Iceland	159165	214214	157157	198198	171171	130130	169169	262262	143143	179179	200
Iceland	159165	214214	157157	198198	171171	130130	155169	262286	121121	179179	200
Iceland	159165	214214	157157	198222	171171	130130	169169	262262	143143	179179	200
Iceland	159165	214214	155157	198220	171185	124130	169169	262286	143143	179179	200
Iceland	159165	214214	157157	188220	171171	130130	155169	262262	143143	179179	200
Iceland	159165	214214	157157	198220	171185	122130	155155	262262	143143	179179	200
Iceland	159165	214214	157157	198220	171171	130130	155169	262262	143143	179179	200
Iceland	159159	214214	157157	198198	171171	126126	155169	262286	143143	179179	200
Iceland	159165	214214	157157	198220	171171	124130	155169	262262	143143	179179	200
Iceland	159165	214214	157157	198220	171171	126126	155155	262262	143143	179179	200
Iceland	159165	214214	157157	220220	171185	124130	169169	262262	143143	179179	200
Iceland	159165	214214	157157	198220	171171	130130	155169	262262	143143	179179	200
Iceland	159165	214214	155157	198198	169169	126126	155155	262262	143143	179179	200
Iceland	159165	214214	155157	198220	171171	130130	169169	262262	143143	179179	200
Iceland	171171	214214	155157	192192	169169	112112	169169	262262	121121	158158	233
Iceland	171171	214214	157157	192192	169169	112112	169169	262262	121121	161161	233
Iceland	171171	214214	157157	192192	169169	112112	169169	262262	121121	158158	233
Iceland	171171	214214	157157	192192	169169	112112	169169	262262	121121	158158	233
Iceland	171171	214214	155157	192192	169169	112112	169169	262262	121121	156156	233
Iceland	171171	214214	157157	192192	169169	112112	169169	262262	121121	158158	233
Iceland	159171	214214	157157	192198	169171	112122	155169	262262	121143	156179	233
Iceland	171171	214214	157157	192192	169169	112112	169169	262262	121121	158158	233
Iceland	171171	214214	157157	192192	169169	112112	169169	262262	121121	161161	233
Iceland	159171	214214	157157	192198	169171	112130	155169	262262	121143	158179	233
Iceland	159171	214214	157157	192198	169171	112130	155169	262262	121143	156179	233
Iceland	159171	214214	157157	192192	169171	112124	169169	262262	121143	158179	233
Iceland	159171	214214	155157	192219	169171	112130	169169	262262	121145	158179	233
Iceland	159165	214214	155157	198198	171171	112112	155169	262262	143143	158158	233
Iceland	171171	214214	157157	192192	169171	112112	155169	262262	121121	156156	233
Iceland	171171	214214	157157	192192	169169	112112	169169	262262	121121	158179	233
Iceland	159171	214214	157157	192222	169171	112112	155169	262262	121145	156156	233
Iceland	159171	214214	157157	192192	169171	112124	169169	262286	121145	161179	233
Iceland	171171	239239	157157	192192	169169	112112	155169	262262	121121	156156	233
Iceland	159171	214214	157157	192198	169171	112124	169169	262262	121145	156156	233
Iceland	159171	214214	157157	188198	169171	112130	169169	262262	121143	156179	233
Iceland	159171	214214	157157	192222	169171	112130	155169	262262	121121	158179	233
Iceland	171171	214214	157157	192192	169169	112112	169169	262262	121121	156156	233
Iceland	159165	214214	157157	192192	169171	112112	169169	262262	121145	161179	233
Iceland	171171	214214	157157	192192	169169	112112	169169	262262	121121	158158	233
Iceland	171171	214214	157157	192192	169169	112112	169169	262262	121121	156156	233
Iceland	159171	214214	157157	192222	169171	112130	155169	262262	121145	158179	233
Iceland	159171	214214	157157	192222	169171	112130	169169	262262	121121	158179	233
Iceland	171171	214214	157157	192192	169169	112112	169169	262262	121121	158158	233
Iceland	171171	214214	157157	192192	169169	112112	169169	262262	121121	158158	233
Iceland	171171	214214	155157	192192	169169	112112	169169	262262	121121	158158	233
Iceland	159171	214214	155157	192198	169169	112130	169169	262262	121145	158179	233
Iceland	171171	214214	155157	192192	169169	112112	169169	262262	121121	161161	233
Iceland	171171	239239	157157	192192	169169	112112	169169	262262	121121	156156	233
Iceland	171171	214214	157157	192192	169169	112112	169169	262262	121121	158158	233
Iceland	159171	214214	157157	192198	169171	112124	169169	262262	121143	156179	233
Iceland	171171	214214	155157	192192	169169	112112	169169	262262	121121	158158	233
Iceland	171171	214214	157157	192192	169169	112112	169169	262262	121121	156156	233
Iceland	159165	214214	157157	192198	169171	112124	155169	262262	121121	156179	233
Iceland	159159	214214	157157	192198	169171	112130	155169	262262	121145	156179	233
Iceland	171171	214214	157157	192192	169169	112112	169169	262262	121121	158158	233
Iceland	171171	214214	157157	192192	169169	112112	169169	262262	121121	161161	233233
	F172	L38	L20	F4	B128	B113	A198	D39	L58	L94	Frubi
Tromso	159165	214214	157157	188198	171185	130130	155155	262262	147147	179179	200
Tromso	159165	214221	157157	188188	171186	124130	155155	262262	135147	179179	200
Tromso	159165	214214	157157	188220	169169	124124	155171	286286	147147	179191	200
Tromso	159165	214214	157157	188188	185185	124130	155167	262262	145145	179191	200
Tromso	159165	214214	151157	188198	171176	124130	155155	262286	145147	179179	200
Tromso	159165	214214	149151	188188	171176	124130	155155	262286	147147	191191	200
Tromso	159165	214214	157157	188188	171171	124130	155171	262286	141147	179179	200
Tromso	159165	214214	151157	188220	176185	124124	155171	262286	145147	156156	200
Tromso	159165	214221	151151	188198	171185	124130	155155	262262	145151	179191	200
Tromso	159165	214214	157157	188224	171185	124130	155155	262262	147147	164179	200
Tromso	159165	214221	157157	198198	171171	124130	155155	262286	145147	164179	200
Tromso	159165	214221	155157	188220	171185	124130	155171	262262	147151	179191	200
Tromso	159165	214214	157157	198220	171171	112130	155155	262286	143145	164179	200
Tromso	159165	214221	157157	188188	176185	130130	155155	262262	145147	179191	200
Tromso	159165	214221	157157	188198	171171	124124	155155	262286	135151	179191	200
Tromso	159165	214214	151157	188188	171171	124130	155155	262262	145147	179191	200
Tromso	159165	214214	157157	198220	171185	124124	155155	262262	121121	191191	200
Tromso	159165	214221	157157	188224	176176	130130	155169	262262	135147	164179	200
Tromso	159165	214214	157157	188198	171185	130130	155171	262286	147147	179191	200
Tromso	159165	214214	157157	198198	171171	124130	169169	262262	135145	179179	200
Tromso	159171	214214	157157	188220	171185	124130	155171	262286	135147	191191	200
Tromso	159165	214214	151157	188220	171176	124130	169169	262262	147147	179179	200
Tromso	159165	214221	157157	188188	171171	130130	155155	262286	135147	179191	200
Tromso	159165	214214	157157	188198	169169	130130	169169	262262	143145	164179	200
Tromso	159165	214214	157157	188220	169169	124130	155155	262262	145147	164164	200
Tromso	159165	214214	151157	188198	164164	112130	155155	262286	121147	179179	200
Tromso	159165	214221	151157	188188	169169	130130	155155	262262	145147	179191	200
Tromso	159165	214214	157157	188188	171171	124130	155155	262262	121121	164191	200
Tromso	159165	221221	157157	188188	176185	130130	155169	262286	135145	179191	200
Tromso	159165	214214	157157	188198	171185	124130	155155	262262	145147	164179	200
Tromso	159165	214214	157157	198198	171171	112130	155171	262262	121121	179191	200
Tromso	159165	214221	157157	220220	171171	112124	155155	262262	121121	179179	200
Tromso	159165	214214	157157	188220	185185	130130	155155	262262	147147	179179	200
Tromso	159165	214214	155157	220220	171185	126130	153155	262262	135147	164191	200
Tromso	159165	214221	157157	186186	171176	112124	153155	262286	147147	191191	200
Tromso	159165	214221	157157	198220	171185	130130	153155	286286	135147	191191	200
Tromso	159165	214214	155157	188188	171171	124130	155171	262262	147147	179191	200
Tromso	159165	214221	149151	188198	171185	130130	155171	286286	135145	179191	200
Tromso	159165	214214	157157	188198	185185	112130	153155	262262	145147	179191	200
Tromso	159165	214221	149151	189202	171185	112130	155171	262286	145147	179179	200
Tromso	159165	214214	155157	198198	171185	124130	155155	262262	147147	191191	200
Tromso	159165	214221	149151	188198	171185	112130	155171	262286	147147	179179	200
Tromso	159165	214214	155157	188188	171185	112130	153155	262262	145147	179191	200
Tromso	159165	214221	155157	188198	171176	130130	155171	262286	145147	164179	200
Tromso	159165	214221	157157	198220	171185	124130	155171	262262	121147	191191	200
Tromso	159165	214221	157157	202220	171171	130130	153155	262262	147147	179191	200
Tromso	159165	214214	157157	188188	171171	124124	153155	262286	145147	179191	200
Tromso	159165	214214	155157	198220	171171	124130	153155	262286	147147	164179	200
Tromso	159165	214214	155157	188220	171171	130130	153153	262262	121135	164191	200
Tromso	159165	214214	157157	192198	171171	124130	155171	262262	151151	179191	200
Tromso	159165	221221	155157	188192	176185	130130	153153	262286	135147	179191	200
Tromso	159165	214214	155157	188220	171171	124130	153153	262286	147151	164191	200
Tromso	159165	214214	155157	188198	171171	130130	155169	262262	145145	179179	200
Tromso	159165	214214	155157	188198	185185	112130	155155	262262	147147	164191	200
Tromso	159165	214214	155157	220220	171171	130130	155155	262286	135151	191191	200
Tromso	159165	214214	155157	188192	171171	124130	155171	262262	145147	179179	200
Tromso	159165	214214	155157	220220	171171	124124	155171	262286	147147	179191	200
Tromso	159165	214214	157157	188220	171171	124130	155155	262262	135145	179191	200
Tromso	159165	214214	155157	188220	171176	124124	155171	262286	135147	191191	200
Tromso	159165	214214	157157	220220	171171	124124	155171	262286	141145	164191	200
Tromso	159165	214214	155155	188196	171171	124124	155155	262286	147147	191191	200
Tromso	159165	214214	157157	198220	171171	124124	155155	262262	145147	191191	200
Tromso	159165	214221	157157	198220	171171	124124	155155	262286	145145	191191	200
Tromso	159165	214214	155157	198198	171171	130130	155169	262286	147151	179191	200
Tromso	159165	214214	155157	220220	171171	124124	155169	262262	145145	191191	200
Tromso	159165	214214	157157	220220	171185	124124	153155	262286	145147	191191	200
Tromso	159165	221221	157157	220220	176185	124124	155169	262262	145145	179191	200
Tromso	159165	214214	157157	188198	171171	124124	153155	262262	145145	179191	200
Tromso	159165	214221	151157	188198	171171	124124	153155	262262	143143	191191	200
Tromso	159165	214214	157157	220220	171171	124124	155169	262262	147151	179179	200
Tromso	159165	214214	155157	198220	171171	112112	155155	262262	145145	191191	200
Tromso	159165	214214	157157	198220	171176	124124	155169	262262	145145	191191	200
Tromso	159165	214214	157157	188198	171171	124124	155169	262262	145147	191191	200
Tromso	159165	214214	157157	198198	171171	124124	155171	262262	141145	191191	200
Tromso	159165	214214	157157	188198	171171	124124	155169	262282	121145	164191	200
Tromso	159165	214214	157157	188220	171171	124124	155155	262262	143143	164191	200
Tromso	159165	214214	157157	186220	171171	124124	155155	262262	145147	191191	200
Tromso	159165	214214	157157	188198	171171	124130	155171	262262	145145	179191	200
Tromso	159165	214214	157157	196220	171171	124124	155155	262262	145147	179191	200
Tromso	159165	214214	157157	188198	171171	124130	155169	262286	145147	191191	200
Tromso	159165	214214	157157	188198	171171	124124	155155	262286	145145	164164	200
Tromso	159165	214214	157157	188198	171171	126130	155169	262286	145145	191191	200
Tromso	159165	214214	155157	198220	171171	126130	155169	262286	145151	191191	200
Tromso	159165	214214	157157	188220	171185	124124	155169	262262	145145	179191	200
Tromso	159165	214214	155157	198198	171171	124124	155169	262262	145147	179191	200
Tromso	171171	214214	155157	188220	171185	124124	155169	262262	145145	179191	200
Tromso	159165	214214	155157	198198	171171	124124	155169	286286	145145	164191	200
Tromso	159165	214221	155157	188188	171171	124124	153155	286286	145151	191191	200
Tromso	159165	214214	155157	198220	171171	126130	155169	262286	145145	191191	200
Tromso	159165	214214	157157	198198	171171	124130	153155	262286	141145	191191	200
Tromso	159165	214214	157157	198198	171171	130130	155169	262262	147147	164191	200
Tromso	159165	214221	155157	198220	171171	124124	155155	262262	143147	191191	200
Tromso	159165	214214	155157	192192	171185	124124	155155	286286	147147	191191	200
Tromso	159159	214214	155157	198220	171171	124124	155155	262262	147151	179179	200
Tromso	159165	214221	155157	220220	171185	124124	155155	262262	145145	191191	200
Tromso	159165	214214	157157	188224	171171	124124	155169	262262	145145	179191	200
Tromso	159165	214221	157157	188220	185185	124130	153155	262262	141145	179191	200
Tromso	159165	214214	157157	198198	171176	124124	155169	262262	145147	191191	200
Tromso	159165	214214	155157	188188	171171	124126	155169	262262	145145	164191	200
Tromso	159165	214214	157157	198220	169169	126130	155169	262262	143143	179191	200
Tromso	159159	214214	155157	188188	169169	124124	155169	262262	143143	191191	200
Tromso	159165	214214	157157	198220	171171	130130	155155	262262	145145	191191	200
Tromso	159165	214214	157157	196196	169169	124130	155155	286286	145145	191191	200
Tromso	159165	214214	157157	198220	169169	124130	155155	262262	145145	191191	200
Tromso	159165	214214	157157	196219	169169	126126	155169	286286	143143	179191	200
Tromso	159165	214214	155157	188198	171171	126130	155155	262262	141141	191191	200
Tromso	159165	214214	155157	202220	169169	124124	155155	262262	143143	191191	200
Tromso	159165	214214	157157	220220	169169	126126	155155	262262	143143	179191	200
Tromso	159165	214214	157157	198212	169169	126130	155169	262262	143143	164164	200
Tromso	159165	214214	157157	198198	169169	126130	155155	262262	143143	179191	200
Tromso	159165	214214	155157	198198	169169	126130	155169	262262	143143	164191	200
Tromso	159165	214214	155157	196219	171176	130130	155169	262262	143143	179191	200
Tromso	159165	214214	155157	220220	171171	126130	155169	262286	141141	191191	200
Tromso	159165	214214	157157	188220	169185	126126	155169	262262	143143	179191	200
Tromso	159165	214214	157157	188188	169176	130130	155169	262262	143143	191191	200
Tromso	159165	214214	155157	198198	169169	130130	155155	262262	143143	179191	200
Tromso	159165	214214	157157	198220	169169	126126	155155	262262	145145	179191	200
Tromso	159159	214214	157157	220220	169169	124130	155155	262286	143143	191191	200
Tromso	159165	214214	155157	198220	169169	130130	155155	262286	143143	191191	200
Tromso	159165	214214	155157	188188	169169	126130	155155	262262	143143	191191	200
Tromso	159165	214214	157157	198198	169169	130130	155169	286286	141141	191191	200
Tromso	159165	214214	157157	188188	169169	130130	155155	262262	145145	191191	200
Tromso	159165	214221	157157	198198	169169	130130	155155	262262	143143	179191	200
Tromso	159159	214214	155157	198220	169169	126126	169169	262262	143143	179191	200
Tromso	159165	214214	155157	188220	171176	126130	155169	262262	145145	191191	200
Tromso	159165	214214	157157	202220	169169	130130	155169	262262	145145	179191	200
Tromso	159165	214214	157157	196196	169176	126126	155155	262262	143143	164191	200
Tromso	159159	214214	157157	198198	169169	126130	169171	262262	141145	164191	200
Tromso	159165	214214	157157	186188	169169	126130	155155	262286	143143	191191	200
Tromso	159165	214214	157157	198220	169169	130130	155169	262262	145145	179179	200
Tromso	171171	214214	157157	192192	169169	112112	169169	262262	121121	156156	233
Tromso	171171	214214	157157	194194	169169	112112	169169	262262	121121	156156	233
Tromso	171171	214214	155157	192192	169169	112112	169169	262262	121121	158158	233
Tromso	171171	214214	157157	192192	164164	112112	169169	262262	121121	156156	233
Tromso	171171	214214	157157	194194	164164	112112	169169	262262	121121	156156	233
Tromso	171171	214214	157157	192192	169169	112112	169169	262262	121121	158158	233
Tromso	171171	214214	157157	192192	164164	112112	169169	262262	121121	158158	233
Tromso	171171	214214	157157	192192	169169	112112	169169	262262	121121	158158	233
Tromso	171171	214214	157157	194194	164164	112112	169169	262262	121121	156156	233
Tromso	171171	214214	157157	194194	169169	112112	169169	262262	121121	156156	233
Tromso	171171	214214	155157	194194	169169	112112	169169	262262	121121	156156	233
Tromso	171171	214214	151157	192192	169169	112112	169169	262262	121121	158158	233
Tromso	171171	214214	155157	194194	169169	112112	169169	262262	121121	156156	233
Tromso	171171	214214	157157	194194	164164	112112	169169	262286	121121	156156	233
Tromso	171171	214214	157157	194194	169169	112112	169169	262286	121121	156156	233
Tromso	171171	214214	157157	192192	169169	112112	169169	262262	121121	156156	233
Tromso	171171	214214	157157	192192	169169	112112	169169	262262	147147	158158	233
Tromso	171171	214214	157157	194194	164169	112112	169169	262262	121121	156156	233
Tromso	171171	214214	157157	194194	164164	112112	169169	262262	121121	156156	233
Tromso	171171	214214	157157	192194	169169	112112	169169	262262	121121	156156	233
Tromso	171171	214214	157157	194194	164164	112112	169169	262262	121121	156156	233
Tromso	171171	214214	157157	194194	169169	112112	169169	262262	121121	158158	233
Tromso	159171	214214	151157	188192	167169	112130	169169	262262	121121	158179	233
Tromso	171171	214214	157157	188188	164164	112112	169169	262262	147147	156156	233
Tromso	171171	214214	157157	194194	164164	112112	169169	262262	121121	158158	233
Tromso	171171	214214	157157	188192	169169	112112	169169	262286	145147	158158	233
Tromso	171171	214214	157157	194194	164185	112112	169169	262262	121121	156156	233
Tromso	171171	214214	157157	192192	169169	112122	169169	262262	145147	158158	233
Tromso	171171	214214	155157	192192	164164	112112	169169	262262	121121	156156	233
Tromso	171171	214214	155157	192192	169169	112112	169169	262262	121121	156156	233
Tromso	171171	214214	157157	192192	169169	112112	169169	262262	121121	156156	233
Tromso	171171	214214	155157	192192	164164	112112	169169	262262	121145	156156	233
Tromso	171171	214214	155157	192192	169169	112112	169169	262262	121121	156156	233
Tromso	171171	214214	157157	194194	164164	112112	169169	262286	121121	156156	233
Tromso	171171	214214	157157	192192	169169	112112	169169	262262	121121	156156	233
Tromso	159165	214214	157157	188196	171171	130130	155169	262262	145145	191191	233
Tromso	165171	214214	155155	192192	169169	112112	169169	262262	121121	156156	233
Tromso	171171	214214	157157	192192	169169	112112	169169	262262	121121	156156	233
Tromso	159171	214214	157157	192192	169169	112112	169169	262262	121121	156156	233
Tromso	171171	214214	157157	192192	169169	112112	169169	262262	121121	156156	233
Tromso	171171	214214	155157	192192	169169	112112	169169	262262	121121	156156	233
Tromso	171171	214214	155157	192192	169169	112112	169169	262262	121121	156156	233
Tromso	171171	214214	157157	192192	169169	112112	169169	262262	121121	156156	233
Tromso	159165	214214	155157	188188	169169	112112	169169	262262	121121	156156	233
Tromso	171171	214214	157157	192192	169169	112112	169169	262262	121121	156156	233
Tromso	159165	214214	157157	192192	169169	112112	169169	262262	121121	156156	233
Tromso	171171	214214	157157	192192	169169	112112	169169	262262	121121	156156	233
Tromso	171171	214214	157157	192192	164164	112112	169169	262262	121121	179179	233
Tromso	171171	214214	157157	192192	169169	112112	169169	262262	121121	156156	233
Tromso	171171	214214	157157	192192	169169	112112	169169	262262	121121	156156	233
Tromso	171171	214214	157157	192192	169169	112112	155169	262262	121121	156156	233
Tromso	171171	214214	155157	192192	169169	112112	169169	262262	121121	156156	233
Tromso	171171	214214	157157	192192	169169	112112	169169	262262	121121	156156	233
Tromso	159165	214214	157157	192192	169169	112112	169169	262262	121121	156156	233
Tromso	171171	214214	157157	192192	169169	112112	169169	262262	121121	156156	233
Tromso	159165	214214	155157	188192	169169	112112	169169	262262	121121	156156	233
Tromso	171171	214214	157157	192192	169169	112112	169169	262262	121121	156156	233
Tromso	171171	214214	155157	188188	169169	112112	169169	262262	121121	156156	233
	A198	B113	B128	D39	L20	L38	L58	L94	F172	F4	Rubisco
Kirkenes	169169	110110	169169	260260	158158	214214	122122	0	198198	192194	233
Kirkenes	169169	110110	169169	260260	158158	214214	122122	156156	0	192192	233
Kirkenes	169169	110110	163163	260260	158158	214214	122122	0	0	192192	233
Kirkenes	169169	110110	163163	260260	158158	214214	122122	0	198198	192192	233
Kirkenes	169169	110110	169169	260260	158158	214214	122122	156156	198198	192192	233
Kirkenes	169169	110110	169169	260260	158158	214214	122122	0	0	192192	233
Kirkenes	169169	110110	169169	260260	158158	214214	122122	0	194198	192192	233
Kirkenes	169169	110110	163169	260260	158158	214214	122122	0	198198	192192	233
Kirkenes	169169	110110	169169	260260	158158	223223	122122	156156	198198	192192	233
Kirkenes	169169	110110	163163	260260	158158	214214	122122	0	198198	192192	233
Kirkenes	169169	110110	163163	260260	158158	223223	122122	156156	198198	192192	233
Kirkenes	169169	110110	169169	260260	158158	214214	122122	156156	198198	192192	233
Kirkenes	169169	110110	163163	260260	158158	214214	122122	0	198198	192192	233
Kirkenes	169169	110110	163163	260260	158158	223223	122122	156156	198198	192192	233
Kirkenes	169169	110110	169169	260260	158158	214214	122122	156156	198198	192192	233
Kirkenes	169169	110110	163169	260260	158158	214214	122122	156156	0	192192	233
Kirkenes	169169	110110	163163	260260	158158	223223	122122	156156	198198	192192	233
Kirkenes	169169	110110	169169	260260	158158	214214	122122	0	198198	192192	233
Kirkenes	169169	110110	169169	260260	158158	214214	122122	156156	198198	192192	233
Kirkenes	169169	110110	169169	260260	158158	214214	122122	0	198200	192192	233
Kirkenes	169169	110110	169169	260260	158158	214214	122122	156156	198198	192192	233
Kirkenes	169169	110110	169169	260260	158158	214214	122122	156156	0	192192	233
Kirkenes	169169	110110	163163	260260	158158	214214	122122	0	198198	192192	233
Kirkenes	169169	110110	169169	260260	158158	214214	122122	156156	198198	192192	233
Kirkenes	155155	122122	171185	284284	152158	214214	146146	177189	196196	218218	200
Kirkenes	155155	122122	185185	284284	152152	214214	134148	177189	196196	218218	200
Kirkenes	155155	122122	175185	260260	152152	214214	146146	177189	196196	198218	200
Kirkenes	155169	110110	171171	260284	152158	214214	122122	189189	196196	192218	200
Kirkenes	155155	122122	171171	260260	152158	214214	134144	189189	196196	218218	200
Kirkenes	155169	122122	171185	284284	152158	214220	148150	177177	196196	188218	200
Kirkenes	155155	122122	171171	260284	158158	214214	146148	177189	196196	188218	200
Kirkenes	155155	122122	171171	284284	158158	214214	146150	177177	196196	188218	200
Kirkenes	155155	122122	171185	284284	152158	214214	146148	177189	196196	218218	200
Kirkenes	155155	122122	171171	284284	152158	214214	146150	189189	196196	198218	200
Kirkenes	155155	122122	171185	284284	152152	214220	134148	177189	196196	218218	200
Kirkenes	155155	122122	171171	284284	152158	214214	134148	177189	196196	218218	200
Kirkenes	155155	122122	171171	284284	158158	214214	146148	177189	196196	218218	200
Kirkenes	155155	122122	171171	260260	152158	214214	146148	177189	196196	218218	200
Kirkenes	155169	122122	171185	260260	152158	214220	148150	177189	196196	218218	200
Kirkenes	155155	122122	171171	284284	152158	214220	148148	177189	196196	218218	200
Kirkenes	155155	122122	171185	260260	152158	214214	136148	189189	196196	218218	200
Kirkenes	155155	122122	171171	260260	152158	214214	146148	189189	196196	218218	200
Kirkenes	155155	122122	171171	260260	152158	214220	122146	189189	196196	218218	200
Kirkenes	155155	122122	185185	260260	152152	214214	148148	177189	196196	198222	200
Kirkenes	155155	122122	171171	260260	152158	214214	146146	189189	196196	218218	200
Kirkenes	155155	122122	171171	260260	152152	214214	146150	177189	196196	218218	200
Kirkenes	155169	122122	171185	260260	152158	214220	146150	177177	196196	218218	200
